# Supplementary material for: Immune Response to Childhood Vaccination in Vertically Infected People Living with HIV: A Long-Term Evaluation
Source: Vaccines (Basel). 2025 Aug 16;13(8):871. doi: 10.3390/vaccines13080871 (PMC12390248; doi:10.3390/vaccines13080871)
Supplement: Supplementary file 1 [file vaccines-13-00871-s001.zip]

Archive with 1 entries (1 files):
- vaccines-3769573-supplementary.pdf
